# Supplementary material for: Triaqua­bis­{2-meth­oxy-6-[(phenyl­iminium­yl)meth­yl]phenolate-κO 1}manganese(II) dinitrate
Source: Acta Crystallogr Sect E Struct Rep Online. 2011 May 28;67(Pt 6):m813–4. doi: 10.1107/S1600536811019593 (PMC3120327; doi:10.1107/S1600536811019593)
Supplement: Supplementary file 1 [file e-67-0m813-sup1.cif]

##############################################################################
#                                                                            #
# This CIF contains the data in a paper accepted for publication in          #
# Acta Crystallographica Section E. It conforms to the requirements of       #
# Notes for Authors for Acta Crystallographica Section E, and has been       #
# peer reviewed under the auspices of the IUCr Commission on Journals.       #
#                                                                            #
# Full details of the Crystallographic Information File format               #
# are given in the paper "The Crystallographic Information File (CIF):       #
# a New Standard Archive File for Crystallography" by S. R. Hall, F. H.      #
# Allen and I. D. Brown [Acta Cryst. (1991), A47, 655-685].                  #
#                                                                            #
# The current version of the core CIF dictionary is obtainable from          #
# ftp://ftp.iucr.org/pub/cif_core.dic.                                       #
#                                                                            #
# Software is freely available for graphical display of the structure(s)     #
# in this CIF. For information consult the CIF software page                 #
# http://www.iucr.org/resources/cif/software.                                #
#                                                                            #
# This file may be used for bona fide research purposes within the           #
# scientific community so long as proper attribution is given to the journal # 
# article from which it was obtained.                                        #
#                                                                            #
##############################################################################
data_global
_audit_creation_method     SHELXL-97
_journal_date_recd_electronic     2011-03-25
_journal_date_accepted     2011-05-24
_journal_name_full     'Acta Crystallographica, Section E'
_journal_year     2011
_journal_volume     67
_journal_issue      6
_journal_page_first     m813
_journal_page_last     m814
_journal_paper_category     QM
_journal_coeditor_code     RN2084
_publ_contact_author_name     'Guo-Liang Zhao'
_publ_contact_author_address
;
  College of Chemistry and Life Sciences,
  Zhejiang Normal University,
  Jinhua, Zhejiang 321004,
  People's Republic of China
  Zhejiang Normal University Xingzhi College,
  Jinhua, Zhejiang 321004,
  People's Republic of China
;
_publ_contact_author_email     'sky53@zjnu.cn'
_publ_contact_author_fax     '86-579-82282595'
_publ_contact_author_phone     '86-579-82283925'
_publ_section_title
;\
Triaquabis{2-methoxy-6-[(phenyliminiumyl)methyl]phenolate-\k<i>O</i>^1^}\
manganese(II) dinitrate
;
loop_
    _publ_author_name
    _publ_author_address
    'Guo-Di Ge'
;
  College of Chemistry and Life Science,
  Zhejiang Normal University,
  Jinhua 321004, Zhejiang,
  People's Republic of China
;
    'Jin-Bei Shen'
;
  College of Chemistry and Life Science,
  Zhejiang Normal University,
  Jinhua 321004, Zhejiang,
  People's Republic of China
;
    'Guo-Liang Zhao'
;
  College of Chemistry and Life Sciences,
  Zhejiang Normal University,
  Jinhua, Zhejiang 321004,
  People's Republic of China
  and
  Zhejiang Normal University Xingzhi College,
  Jinhua, Zhejiang 321004,
  People's Republic of China
;
_chemical_name_systematic
;
Triaquabis{2-methoxy-6-[(phenyliminiumyl)methyl]phenolate-
\k<i>O</i>^1^}manganese(II) dinitrate
;
_chemical_name_common     ?
_chemical_formula_moiety     'C28 H32 Mn N2 O7 2+, 2(N O3 -)'
_chemical_formula_sum     'C28 H32 Mn N4 O13'
_chemical_formula_iupac     '[Mn (C14 H13 N O2)2 (H2 O)3] (N O3)2'
_chemical_formula_weight     687.52
_chemical_melting_point     ?
_symmetry_cell_setting     orthorhombic
_symmetry_space_group_name_H-M     'P b c n'
_symmetry_space_group_name_Hall     '-P 2n 2ab'
loop_
    _symmetry_equiv_pos_as_xyz
    'x, y, z'
    '-x+1/2, -y+1/2, z+1/2'
    'x+1/2, -y+1/2, -z'
    '-x, y, -z+1/2'
    '-x, -y, -z'
    'x-1/2, y-1/2, -z-1/2'
    '-x-1/2, y-1/2, z'
    'x, -y, z-1/2'
_cell_length_a     17.4364(3)
_cell_length_b     10.4199(2)
_cell_length_c     16.9014(3)
_cell_angle_alpha     90.00
_cell_angle_beta     90.00
_cell_angle_gamma     90.00
_cell_volume     3070.74(10)
_cell_formula_units_Z     4
_cell_measurement_reflns_used     2780
_cell_measurement_theta_min     2.28
_cell_measurement_theta_max     25.00
_cell_measurement_temperature     296(2)
_exptl_crystal_description     block
_exptl_crystal_colour     red
_exptl_crystal_size_max     0.258
_exptl_crystal_size_mid     0.141
_exptl_crystal_size_min     0.063
_exptl_crystal_density_diffrn     1.487
_exptl_crystal_density_meas     ?
_exptl_crystal_density_method     'not measured'
_exptl_crystal_F_000     1428
_exptl_absorpt_coefficient_mu     0.503
_exptl_absorpt_correction_type     multi-scan
_exptl_absorpt_process_details     '(SADABS; Sheldrick, 1996)'
_exptl_absorpt_correction_T_min     0.918
_exptl_absorpt_correction_T_max     0.969
_exptl_special_details
;
;
_diffrn_ambient_temperature     296(2)
_diffrn_radiation_type     MoK\a
_diffrn_radiation_wavelength     0.71073
_diffrn_radiation_source     'fine-focus sealed tube'
_diffrn_radiation_monochromator     graphite
_diffrn_measurement_device_type     'Bruker APEXII area-detector'
_diffrn_measurement_method     '\f and \w'
_diffrn_detector_area_resol_mean     ?
_diffrn_reflns_number     11534
_diffrn_reflns_av_R_equivalents     0.0349
_diffrn_reflns_av_sigmaI/netI     0.0385
_diffrn_reflns_theta_min     2.28
_diffrn_reflns_theta_max     25.00
_diffrn_reflns_theta_full     25.00
_diffrn_measured_fraction_theta_max     0.999
_diffrn_measured_fraction_theta_full     0.999
_diffrn_reflns_limit_h_min     -18
_diffrn_reflns_limit_h_max     20
_diffrn_reflns_limit_k_min     -12
_diffrn_reflns_limit_k_max     12
_diffrn_reflns_limit_l_min     -19
_diffrn_reflns_limit_l_max     20
_diffrn_standards_number     ?
_diffrn_standards_interval_count     ?
_diffrn_standards_interval_time     ?
_diffrn_standards_decay_%     ?
_refine_special_details
;
Refinement of <i>F</i>^2^ against ALL reflections. The weighted <i>R</i>-factor
<i>wR</i> and goodness of fit <i>S</i> are based on <i>F</i>^2^, conventional
<i>R</i>-factors <i>R</i> are based on <i>F</i>, with <i>F</i> set to zero for
negative <i>F</i>^2^. The threshold expression of <i>F</i>^2^ >
\s(<i>F</i>^2^) is used only for calculating <i>R</i>-factors(gt) <i>etc</i>.
and is not relevant to the choice of reflections for refinement.
<i>R</i>-factors based on <i>F</i>^2^ are statistically about twice as large
as those based on <i>F</i>, and <i>R</i>- factors based on ALL data will be
even larger.
;
_reflns_number_total     2705
_reflns_number_gt     1864
_reflns_threshold_expression     I>2sigma(I)
_refine_ls_structure_factor_coef     Fsqd
_refine_ls_matrix_type     full
_refine_ls_R_factor_all     0.0702
_refine_ls_R_factor_gt     0.0425
_refine_ls_wR_factor_gt     0.1065
_refine_ls_wR_factor_ref     0.1180
_refine_ls_goodness_of_fit_ref     1.070
_refine_ls_restrained_S_all     1.069
_refine_ls_number_reflns     2705
_refine_ls_number_parameters     210
_refine_ls_number_restraints     4
_refine_ls_hydrogen_treatment     constr
_refine_ls_weighting_scheme     calc
_refine_ls_weighting_details
         'calc w=1/[\s^2^(Fo^2^)+(0.0599P)^2^+0.0000P] where P=(Fo^2^+2Fc^2^)/3'
_atom_sites_solution_hydrogens     geom
_atom_sites_solution_primary     direct
_atom_sites_solution_secondary     difmap
_refine_ls_shift/su_max     0.000
_refine_ls_shift/su_mean     0.000
_refine_diff_density_max     0.224
_refine_diff_density_min     -0.326
_refine_ls_extinction_method     none
_refine_ls_extinction_coef     ?
loop_
    _atom_type_symbol
    _atom_type_description
    _atom_type_scat_dispersion_real
    _atom_type_scat_dispersion_imag
    _atom_type_scat_source
    'C' 'C' 0.0033 0.0016
                         'International Tables Vol C Tables 4.2.6.8 and 6.1.1.4'
    'H' 'H' 0.0000 0.0000
                         'International Tables Vol C Tables 4.2.6.8 and 6.1.1.4'
    'Mn' 'Mn' 0.3368 0.7283
                         'International Tables Vol C Tables 4.2.6.8 and 6.1.1.4'
    'N' 'N' 0.0061 0.0033
                         'International Tables Vol C Tables 4.2.6.8 and 6.1.1.4'
    'O' 'O' 0.0106 0.0060
                         'International Tables Vol C Tables 4.2.6.8 and 6.1.1.4'
_computing_data_collection     'APEX2 (Bruker, 2006)'
_computing_cell_refinement     'SAINT (Bruker, 2006)'
_computing_data_reduction     'SAINT (Bruker, 2006)'
_computing_structure_solution     'SHELXS97 (Sheldrick, 2008)'
_computing_structure_refinement     'SHELXL97 (Sheldrick, 2008)'
_computing_molecular_graphics     'SHELXTL (Sheldrick, 2008)'
_computing_publication_material     'SHELXL97 (Sheldrick, 2008)'
loop_
    _atom_site_type_symbol
    _atom_site_label
    _atom_site_fract_x
    _atom_site_fract_y
    _atom_site_fract_z
    _atom_site_U_iso_or_equiv
    _atom_site_adp_type
    _atom_site_calc_flag
    _atom_site_refinement_flags
    _atom_site_occupancy
    _atom_site_symmetry_multiplicity
    _atom_site_disorder_assembly
    _atom_site_disorder_group
    Mn Mn1 0.5000 0.33828(5) 0.2500 0.0421(2) Uani d S 1 2 . .
    O O1 0.38704(9) 0.30891(16) 0.29244(10) 0.0460(5) Uani d . 1 1 . .
    O O1W 0.46876(11) 0.3817(2) 0.12448(11) 0.0662(6) Uani d D 1 1 . .
    H H1WA 0.4674 0.3323 0.0845 0.099 Uiso d RD 1 1 . .
    H H1WB 0.4722 0.4555 0.1034 0.099 Uiso d RD 1 1 . .
    O O2 0.43669(10) 0.13545(17) 0.19361(11) 0.0597(6) Uani d . 1 1 . .
    O O2W 0.5000 0.5493(2) 0.2500 0.0604(8) Uani d S 1 2 . .
    H H2WA 0.5076 0.6037 0.2134 0.091 Uiso d R 1 1 . .
    N N1 0.27417(11) 0.4077(2) 0.37372(11) 0.0414(5) Uani d . 1 1 . .
    H H1A 0.3225 0.4015 0.3645 0.050 Uiso d R 1 1 . .
    C C1 0.15746(18) 0.6407(3) 0.48555(17) 0.0601(8) Uani d . 1 1 . .
    H H1 0.1066 0.6663 0.4902 0.072 Uiso calc R 1 1 . .
    C C2 0.2127(2) 0.7023(3) 0.52808(17) 0.0611(8) Uani d . 1 1 . .
    H H2 0.1996 0.7697 0.5615 0.073 Uiso calc R 1 1 . .
    C C3 0.28780(19) 0.6644(3) 0.52134(17) 0.0606(8) Uani d . 1 1 . .
    H H3 0.3255 0.7060 0.5507 0.073 Uiso calc R 1 1 . .
    C C4 0.30785(16) 0.5658(3) 0.47178(15) 0.0518(7) Uani d . 1 1 . .
    H H4 0.3588 0.5402 0.4678 0.062 Uiso calc R 1 1 . .
    C C5 0.25210(14) 0.5048(2) 0.42797(14) 0.0404(6) Uani d . 1 1 . .
    C C6 0.17617(15) 0.5410(3) 0.43588(16) 0.0532(7) Uani d . 1 1 . .
    H H6 0.1381 0.4982 0.4078 0.064 Uiso calc R 1 1 . .
    C C7 0.23079(14) 0.3276(2) 0.33641(15) 0.0418(6) Uani d U 1 1 . .
    H H7 0.1785 0.3294 0.3470 0.050 Uiso calc R 1 1 . .
    C C8 0.25749(14) 0.2381(2) 0.28081(14) 0.0395(6) Uani d U 1 1 . .
    C C9 0.33671(14) 0.2317(2) 0.26127(14) 0.0394(6) Uani d . 1 1 . .
    C C10 0.35947(15) 0.1353(2) 0.20736(15) 0.0436(6) Uani d . 1 1 . .
    C C11 0.30689(17) 0.0538(2) 0.17469(16) 0.0536(7) Uani d . 1 1 . .
    H H11 0.3233 -0.0087 0.1393 0.064 Uiso calc R 1 1 . .
    C C12 0.22898(16) 0.0622(3) 0.19330(16) 0.0533(7) Uani d . 1 1 . .
    H H12 0.1941 0.0060 0.1703 0.064 Uiso calc R 1 1 . .
    C C13 0.20462(16) 0.1525(3) 0.24499(15) 0.0479(7) Uani d . 1 1 . .
    H H13 0.1527 0.1585 0.2572 0.057 Uiso calc R 1 1 . .
    C C14 0.46842(18) 0.0327(3) 0.1474(2) 0.0848(11) Uani d . 1 1 . .
    H H14A 0.5233 0.0405 0.1460 0.102 Uiso calc R 1 1 . .
    H H14B 0.4485 0.0369 0.0945 0.102 Uiso calc R 1 1 . .
    H H14C 0.4547 -0.0481 0.1708 0.102 Uiso calc R 1 1 . .
    O O5 0.03646(13) 0.2937(2) 0.48143(13) 0.0812(7) Uani d . 1 1 . .
    O O3 0.04351(13) 0.2360(2) 0.36037(13) 0.0807(7) Uani d . 1 1 . .
    O O4 -0.02028(16) 0.1259(2) 0.44494(15) 0.0969(8) Uani d . 1 1 . .
    N N3 0.02000(14) 0.2189(3) 0.42868(17) 0.0580(6) Uani d . 1 1 . .
loop_
    _atom_site_aniso_label
    _atom_site_aniso_U_11
    _atom_site_aniso_U_22
    _atom_site_aniso_U_33
    _atom_site_aniso_U_12
    _atom_site_aniso_U_13
    _atom_site_aniso_U_23
    Mn1 0.0316(4) 0.0502(4) 0.0447(4) 0.000 0.0042(2) 0.000
    O1 0.0337(10) 0.0565(11) 0.0479(11) -0.0064(9) 0.0031(9) -0.0088(9)
    O1W 0.0830(14) 0.0674(13) 0.0484(11) 0.0038(12) -0.0137(11) -0.0008(11)
    O2 0.0445(12) 0.0622(12) 0.0725(13) 0.0052(9) 0.0152(10) -0.0130(11)
    O2W 0.080(2) 0.0509(17) 0.0506(16) 0.000 0.0063(14) 0.000
    N1 0.0292(11) 0.0542(13) 0.0408(12) 0.0027(10) 0.0044(10) 0.0003(11)
    C1 0.057(2) 0.0640(19) 0.0593(19) 0.0149(16) 0.0125(16) -0.0020(17)
    C2 0.086(3) 0.0493(17) 0.0481(18) 0.0032(17) 0.0109(17) -0.0025(15)
    C3 0.072(2) 0.0544(17) 0.0554(19) -0.0096(16) -0.0029(16) -0.0059(16)
    C4 0.0437(17) 0.0572(17) 0.0545(17) -0.0043(14) -0.0016(14) -0.0017(15)
    C5 0.0382(15) 0.0468(14) 0.0363(14) 0.0017(12) 0.0056(12) 0.0064(13)
    C6 0.0425(17) 0.0627(18) 0.0545(16) 0.0024(14) -0.0021(14) -0.0039(16)
    C7 0.0298(14) 0.0500(14) 0.0458(14) -0.0028(12) 0.0012(11) 0.0035(11)
    C8 0.0338(15) 0.0449(14) 0.0397(13) -0.0032(11) -0.0004(11) 0.0058(11)
    C9 0.0375(15) 0.0440(15) 0.0367(14) -0.0011(13) 0.0002(12) 0.0054(12)
    C10 0.0432(17) 0.0434(15) 0.0441(16) 0.0031(13) 0.0052(13) 0.0026(13)
    C11 0.070(2) 0.0427(16) 0.0477(17) -0.0044(15) 0.0059(15) -0.0051(14)
    C12 0.0534(19) 0.0541(17) 0.0525(17) -0.0150(14) -0.0026(15) 0.0015(16)
    C13 0.0366(16) 0.0565(17) 0.0505(17) -0.0084(13) 0.0004(12) 0.0025(15)
    C14 0.072(2) 0.082(2) 0.101(3) 0.014(2) 0.027(2) -0.027(2)
    O5 0.0847(17) 0.0844(16) 0.0745(15) 0.0036(13) -0.0044(13) -0.0299(14)
    O3 0.0851(17) 0.0974(18) 0.0595(13) -0.0022(14) 0.0156(13) -0.0015(14)
    O4 0.128(2) 0.0688(15) 0.0942(19) -0.0224(15) 0.0255(17) -0.0070(15)
    N3 0.0543(16) 0.0531(16) 0.0666(17) 0.0138(13) 0.0033(14) -0.0050(17)
_geom_special_details
;
All e.s.d.'s (except the e.s.d. in the dihedral angle between two l.s. planes)
are estimated using the full covariance matrix. The cell e.s.d.'s are taken
into account individually in the estimation of e.s.d.'s in distances, angles
and torsion angles; correlations between e.s.d.'s in cell parameters are only
used when they are defined by crystal symmetry. An approximate (isotropic)
treatment of cell e.s.d.'s is used for estimating e.s.d.'s involving l.s.
planes.
;
loop_
    _geom_bond_atom_site_label_1
    _geom_bond_atom_site_label_2
    _geom_bond_site_symmetry_2
    _geom_bond_distance
    _geom_bond_publ_flag
    Mn1 O1 . 2.1184(16) ?
    Mn1 O1 4_655 2.1184(16) ?
    Mn1 O2W . 2.199(3) ?
    Mn1 O1W . 2.2365(18) ?
    Mn1 O1W 4_655 2.2366(18) ?
    Mn1 O2 . 2.5678(19) ?
    Mn1 O2 4_655 2.5678(19) ?
    O1 C9 . 1.302(3) ?
    O1W H1WA . 0.8500 ?
    O1W H1WB . 0.8501 ?
    O2 C10 . 1.366(3) ?
    O2 C14 . 1.436(3) ?
    O2W H2WA . 0.8500 ?
    N1 C7 . 1.291(3) ?
    N1 C5 . 1.419(3) ?
    N1 H1A . 0.8600 ?
    C1 C2 . 1.363(4) ?
    C1 C6 . 1.375(3) ?
    C1 H1 . 0.9300 ?
    C2 C3 . 1.372(4) ?
    C2 H2 . 0.9300 ?
    C3 C4 . 1.371(4) ?
    C3 H3 . 0.9300 ?
    C4 C5 . 1.377(3) ?
    C4 H4 . 0.9300 ?
    C5 C6 . 1.383(3) ?
    C6 H6 . 0.9300 ?
    C7 C8 . 1.403(3) ?
    C7 H7 . 0.9300 ?
    C8 C13 . 1.419(3) ?
    C8 C9 . 1.422(3) ?
    C9 C10 . 1.413(3) ?
    C10 C11 . 1.366(3) ?
    C11 C12 . 1.397(4) ?
    C11 H11 . 0.9300 ?
    C12 C13 . 1.352(4) ?
    C12 H12 . 0.9300 ?
    C13 H13 . 0.9300 ?
    C14 H14A . 0.9600 ?
    C14 H14B . 0.9600 ?
    C14 H14C . 0.9600 ?
    O5 N3 . 1.218(3) ?
    O3 N3 . 1.238(3) ?
    O4 N3 . 1.228(3) ?
loop_
    _geom_angle_atom_site_label_1
    _geom_angle_atom_site_label_2
    _geom_angle_atom_site_label_3
    _geom_angle_site_symmetry_1
    _geom_angle_site_symmetry_3
    _geom_angle
    _geom_angle_publ_flag
    O1 Mn1 O1 . 4_655 163.38(9) ?
    O1 Mn1 O2W . . 98.31(5) ?
    O1 Mn1 O2W 4_655 . 98.31(5) ?
    O1 Mn1 O1W . . 97.12(7) ?
    O1 Mn1 O1W 4_655 . 86.24(7) ?
    O2W Mn1 O1W . . 78.33(5) ?
    O1 Mn1 O1W . 4_655 86.24(7) ?
    O1 Mn1 O1W 4_655 4_655 97.12(7) ?
    O2W Mn1 O1W . 4_655 78.33(5) ?
    O1W Mn1 O1W . 4_655 156.67(11) ?
    O1 Mn1 O2 . . 66.86(6) ?
    O1 Mn1 O2 4_655 . 98.93(6) ?
    O2W Mn1 O2 . . 145.39(4) ?
    O1W Mn1 O2 . . 73.12(7) ?
    O1W Mn1 O2 4_655 . 128.55(7) ?
    O1 Mn1 O2 . 4_655 98.93(6) ?
    O1 Mn1 O2 4_655 4_655 66.86(6) ?
    O2W Mn1 O2 . 4_655 145.39(4) ?
    O1W Mn1 O2 . 4_655 128.55(7) ?
    O1W Mn1 O2 4_655 4_655 73.12(7) ?
    O2 Mn1 O2 . 4_655 69.21(8) ?
    C9 O1 Mn1 . . 125.39(15) ?
    Mn1 O1W H1WA . . 129.7 ?
    Mn1 O1W H1WB . . 124.3 ?
    H1WA O1W H1WB . . 102.5 ?
    C10 O2 C14 . . 118.1(2) ?
    C10 O2 Mn1 . . 111.19(15) ?
    C14 O2 Mn1 . . 130.53(16) ?
    Mn1 O2W H2WA . . 131.8 ?
    C7 N1 C5 . . 128.2(2) ?
    C7 N1 H1A . . 116.0 ?
    C5 N1 H1A . . 115.9 ?
    C2 C1 C6 . . 120.7(3) ?
    C2 C1 H1 . . 119.7 ?
    C6 C1 H1 . . 119.7 ?
    C1 C2 C3 . . 119.7(3) ?
    C1 C2 H2 . . 120.2 ?
    C3 C2 H2 . . 120.2 ?
    C4 C3 C2 . . 120.6(3) ?
    C4 C3 H3 . . 119.7 ?
    C2 C3 H3 . . 119.7 ?
    C3 C4 C5 . . 119.6(3) ?
    C3 C4 H4 . . 120.2 ?
    C5 C4 H4 . . 120.2 ?
    C4 C5 C6 . . 119.9(3) ?
    C4 C5 N1 . . 119.0(2) ?
    C6 C5 N1 . . 121.1(2) ?
    C1 C6 C5 . . 119.5(3) ?
    C1 C6 H6 . . 120.3 ?
    C5 C6 H6 . . 120.3 ?
    N1 C7 C8 . . 124.2(2) ?
    N1 C7 H7 . . 117.9 ?
    C8 C7 H7 . . 117.9 ?
    C7 C8 C13 . . 119.2(2) ?
    C7 C8 C9 . . 120.6(2) ?
    C13 C8 C9 . . 120.2(2) ?
    O1 C9 C10 . . 120.7(2) ?
    O1 C9 C8 . . 122.1(2) ?
    C10 C9 C8 . . 117.1(2) ?
    C11 C10 O2 . . 126.4(2) ?
    C11 C10 C9 . . 120.9(2) ?
    O2 C10 C9 . . 112.7(2) ?
    C10 C11 C12 . . 121.5(2) ?
    C10 C11 H11 . . 119.3 ?
    C12 C11 H11 . . 119.3 ?
    C13 C12 C11 . . 119.6(3) ?
    C13 C12 H12 . . 120.2 ?
    C11 C12 H12 . . 120.2 ?
    C12 C13 C8 . . 120.6(3) ?
    C12 C13 H13 . . 119.7 ?
    C8 C13 H13 . . 119.7 ?
    O2 C14 H14A . . 109.5 ?
    O2 C14 H14B . . 109.5 ?
    H14A C14 H14B . . 109.5 ?
    O2 C14 H14C . . 109.5 ?
    H14A C14 H14C . . 109.5 ?
    H14B C14 H14C . . 109.5 ?
    O5 N3 O4 . . 118.4(3) ?
    O5 N3 O3 . . 120.8(3) ?
    O4 N3 O3 . . 120.8(3) ?
loop_
    _geom_hbond_atom_site_label_D
    _geom_hbond_atom_site_label_H
    _geom_hbond_atom_site_label_A
    _geom_hbond_site_symmetry_A
    _geom_hbond_distance_DH
    _geom_hbond_distance_HA
    _geom_hbond_distance_DA
    _geom_hbond_angle_DHA
    O1W H1WA O5 2_554 0.85 2.18 3.032(3) 180
    O1W H1WB O4 6_666 0.85 1.96 2.809(3) 180
    O2W H2WA O3 6_666 0.85 1.96 2.800(3) 169
    N1 H1A O1 . 0.86 1.92 2.611(2) 137
